# Supplementary material for: Linking structural and functional changes during aging using multilayer brain network analysis
Source: Commun Biol. 2024 Feb 28;7:239. doi: 10.1038/s42003-024-05927-x (PMC10902297; doi:10.1038/s42003-024-05927-x)
Supplement: Supplementary file 4 — Supplementary data [file 42003_2024_5927_MOESM4_ESM.xlsx]

## Sheet: Figure 2
Figure 2
										Group 1: Young individuals
										Group 2: Old individuals
			Participants	Group	participation coefficient_inferiortemporal L_PLV/DTI	participation_coefficient_supramarginal R__PLV/DTI	MMSE
			CC110045	1	1	0.963018	30
			CC110087	1	0.986159	0.762656	30
			CC110098	1	0.816327	0.52071	30
			CC110126	1	0.976331	0.9856	30
			CC110174	1	0.83045	0.979592	29
			CC110319	1	0	0.978232	30
			CC110411	1	0.928019	0.940833	30
			CC112141	1	0.330579	0.99654	30
			CC120065	1	0.965706	0	30
			CC120120	1	0.862041	0.691358	30
			CC120166	1	0.899465	0	29
			CC120182	1	0.970273	0.5376	30
			CC120208	1	0.775623	0.517093	30
			CC120218	1	0.999343	0.888889	30
			CC120276	1	0.848765	0.793388	30
			CC120309	1	0.867769	0.996094	30
			CC120313	1	0.993056	0.621302	30
			CC120319	1	0	0.999748	30
			CC120469	1	0.979592	0.874089	27
			CC120470	1	0.928889	0.96	30
			CC120727	1	0.852071	0.75	26
			CC120764	1	0.489796	0.852071	30
			CC120795	1	0.952741	0.84	29
			CC121106	1	0.9856	0.888889	30
			CC121144	1	0.673469	0.9375	30
			CC121200	1	0.7296	0.96	30
			CC121317	1	0.9856	0.963719	29
			CC121397	1	0.998628	0.934559	29
			CC121411	1	0.568163	0.986686	30
			CC121428	1	0.987654	0.75	29
			CC121479	1	0.946746	0.816327	30
			CC121795	1	0.997934	0.96	29
			CC122172	1	0.952741	0.802469	29
			CC122405	1	0.775623	0.209877	28
			CC122620	1	0.680529	0.96	28
			CC210250	1	0.867769	0.905325	30
			CC210519	1	0.965706	0.589086	30
			CC212153	1	0.64	0.7975	30
			CC220115	1	0.248889	0.995133	30
			CC220352	1	0.982987	0.732461	30
			CC220519	1	0.872449	0.722992	29
			CC220526	1	1	0.782222	29
			CC221033	1	0.944637	0.83045	29
			CC221209	1	0.173554	1	30
			CC221373	1	0.966942	0.4375	30
			CC222555	1	0.991736	0	29
			CC510086	2	0.9375	0.531856	30
			CC510163	2	1	0.330579	29
			CC510258	2	0.930748	0.888889	30
			CC510342	2	0.710059	0.984375	28
			CC510355	2	0.609375	0.983563	29
			CC510392	2	0.789931	0.930748	29
			CC510395	2	0.888889	0.995133	26
			CC510415	2	0.995556	0.975069	29
			CC510433	2	1	0.659722	30
			CC510486	2	0.822715	0.888889	30
			CC510548	2	0.4224	0	27
			CC510551	2	0	0.514233	30
			CC510648	2	0.999343	0.941736	30
			CC520002	2	0.979592	0.995556	29
			CC520011	2	0.998628	0.994898	29
			CC520053	2	0	0.859375	27
			CC520065	2	0.92562	0.349636	30
			CC520078	2	0.75	0.994513	29
			CC520097	2	0.973985	0.555556	28
			CC520134	2	0.793388	0.9375	30
			CC520136	2	0	0.966942	28
			CC520147	2	0.824142	0.449532	28
			CC520200	2	0.995556	0.946746	28
			CC520215	2	0.9375	0.995556	29
			CC520239	2	1	0.826389	29
			CC520254	2	0.987654	0	27
			CC520279	2	0.984375	0.816327	28
			CC520377	2	0.64	0.994083	30
			CC520390	2	0.918367	0.725624	26
			CC520391	2	0.9984	0.8064	30
			CC520395	2	0.979592	0.475624	30
			CC520424	2	0.96	0.999405	28
			CC520503	2	0.9984	0.991736	30
			CC520552	2	0	0.857284	30
			CC520585	2	0	0.981405	28
			CC520607	2	0.864266	0.475624	30
			CC520624	2	0.691358	0.956193	29
			CC520745	2	0.699272	0.99811	30
			CC520868	2	0	0.998959	27
			CC610051	2	0.854875	0.999343	30
			CC610071	2	0.999343	0.96	30
			CC620073	2	0.683594	0.982222	30
			CC620259	2	0.99927	0.715556	29
			CC620262	2	0.816327	0.719723	30
			CC620479	2	0.762656	0.84	30
			CC621184	2	1	0.531856	29

## Sheet: Figure 3
Figure 3
													Group 1: Young individuals
													Group 2: Old high individuals
			Participants	Group	participation_inferiortemporal L__PLV/DTI	participation_supramarginal R__PLV/DTI	VSTM score group left temporal region_PLV/DTI	VSTM score group right parietal region_PLV/DTI	participation_supramarginal R__TE/DTI	VSTM_score_TE/DTI			Group 3: Old low individuals
			CC110045	1	1	1	0.528265	0.528265	0.321799	0.528265
			CC110087	1	0.986159	0.986159	0.494082	0.494082	0.568163	0.494082
			CC110098	1	0.816327	0.816327	0.779385	0.779385	0.166352	0.779385
			CC110126	1	0.976331	0.976331	0.49838	0.49838	0	0.49838
			CC110174	1	0.83045	0.83045	0.593732	0.593732	0	0.593732
			CC110319	1	0	0	0.4522	0.4522	0.368179	0.4522
			CC110411	1	0.928019	0.928019	0.36238	0.36238	0.9856	0.36238
			CC112141	1	0.330579	0.330579	0.522652	0.522652	0	0.522652
			CC120065	1	0.965706	0.965706	0.60476	0.60476	0.248889	0.60476
			CC120120	1	0.862041	0.862041	0.37626	0.37626	0	0.37626
			CC120166	1	0.899465	0.899465	0.43671	0.43671	0	0.43671
			CC120182	1	0.970273	0.970273	0.44547	0.44547	0	0.44547
			CC120208	1	0.775623	0.775623	0.50969	0.50969	0	0.50969
			CC120218	1	0.999343	0.999343	0.355272	0.355272	0	0.355272
			CC120276	1	0.848765	0.848765	0.466535	0.466535	0	0.466535
			CC120309	1	0.867769	0.867769	0.404413	0.404413	0.51	0.404413
			CC120313	1	0.993056	0.993056	0.377605	0.377605	0.555556	0.377605
			CC120319	1	0	0	0.372887	0.372887	0.879017	0.372887
			CC120469	1	0.979592	0.979592	0.478957	0.478957	0.330579	0.478957
			CC120470	1	0.928889	0.928889	0.572682	0.572682	0.994083	0.572682
			CC120727	1	0.852071	0.852071	0.479255	0.479255	0	0.479255
			CC120764	1	0.489796	0.489796	0.399603	0.399603	0	0.399603
			CC120795	1	0.952741	0.952741	0.547802	0.547802	0.531856	0.547802
			CC121106	1	0.9856	0.9856	0.483797	0.483797	0.581315	0.483797
			CC121144	1	0.673469	0.673469	0.521332	0.521332	0.555556	0.521332
			CC121200	1	0.7296	0.7296	0.575615	0.575615	0.555556	0.575615
			CC121317	1	0.9856	0.9856	0.443945	0.443945	0.9775	0.443945
			CC121397	1	0.998628	0.998628	0.409288	0.409288	0	0.409288
			CC121411	1	0.568163	0.568163	0.635768	0.635768	0.878313	0.635768
			CC121428	1	0.987654	0.987654	0.432708	0.432708	0.987654	0.432708
			CC121479	1	0.946746	0.946746	0.552063	0.552063	0	0.552063
			CC121795	1	0.997934	0.997934	0.48625	0.48625	0.913495	0.48625
			CC122172	1	0.952741	0.952741	0.614572	0.614572	0.91	0.614572
			CC122405	1	0.775623	0.775623	0.443273	0.443273	0.888889	0.443273
			CC122620	1	0.680529	0.680529	0.599873	0.599873	0.395062	0.599873
			CC210250	1	0.867769	0.867769	0.504073	0.504073	0	0.504073
			CC210519	1	0.965706	0.965706	0.483942	0.483942	0	0.483942
			CC212153	1	0.64	0.64	0.518265	0.518265	0	0.518265
			CC220115	1	0.248889	0.248889	0.5647	0.5647	0.159722	0.5647
			CC220352	1	0.982987	0.982987	0.55777	0.55777	0	0.55777
			CC220519	1	0.872449	0.872449	0.459462	0.459462	0.241415	0.459462
			CC220526	1	1	1	0.46047	0.46047	0.888889	0.46047
			CC221033	1	0.944637	0.944637	0.672852	0.672852	0	0.672852
			CC221209	1	0.173554	0.173554	0.55265	0.55265	0.741151	0.55265
			CC221373	1	0.966942	0.966942	0.54293	0.54293	0	0.54293
			CC222555	1	0.991736	0.991736	0.427783	0.427783	0	0.427783
			CC510163	2	1	0.999405	0.439953	0.368443	0.972222	0.429145
			CC510433	2	1	0.999343	0.420428	0.525785	0	0.422447
			CC520239	2	1	0.998959	0.429145	0.340147	0	0.394842
			CC621184	2	1	0.99811	0.446522	0.59488	0.680529	0.606725
			CC510648	2	0.999343	0.995556	0.606725	0.360393	0.595041	0.357552
			CC610071	2	0.999343	0.995556	0.462145	0.45877	0.8704	0.465562
			CC620259	2	0.99927	0.995133	0.350615	0.39619	0.581315	0.42291
			CC520011	2	0.998628	0.994898	0.536995	0.536995	0.802469	0.307138
			CC520391	2	0.9984	0.994513	0.422447	0.447082	0.84	0.426028
			CC520503	2	0.9984	0.994083	0.44381	0.38114	0	0.47115
			CC510415	2	0.995556	0.991736	0.38333	0.44381	0.994513	0.511935
			CC520200	2	0.995556	0.984375	0.437715	0.584075	0.979592	0.425602
			CC520254	2	0.987654	0.983563	0.41754	0.47115	0.75	0.536995
			CC520279	2	0.984375	0.982222	0.478085	0.419503	0.816327	0.422787
			CC520002	2	0.979592	0.981405	0.360393	0.355992	0.64	0.446522
			CC520395	2	0.979592	0.975069	0.425602	0.38333	0.930748	0.38666
			CC520097	2	0.973985	0.966942	0.524965	0.357552	0	0.349782
			CC520424	2	0.96	0.96	0.368443	0.462145	0.64	0.368443
			CC510086	2	0.9375	0.956193	0.417428	0.465562	0.952741	0.38114
			CC510486	3	0.822715	0.84	0.38666	0.411055	0	0.419503
			CC620262	3	0.816327	0.826389	0.349782	0.429145	0	0.524965
			CC520134	3	0.793388	0.816327	0.511935	0.478085	0.976331	0.59488
			CC510392	3	0.789931	0.8064	0.426028	0.422447	0.972222	0.411055
			CC620479	3	0.762656	0.725624	0.411055	0.458655	0.888889	0.439953
			CC520078	3	0.75	0.719723	0.447082	0.349782	0	0.478085
			CC510342	3	0.710059	0.715556	0.584075	0.350615	0	0.340147
			CC520745	3	0.699272	0.659722	0.59488	0.420428	0.449532	0.516373
			CC520624	3	0.691358	0.555556	0.465562	0.524965	0.471074	0.525785
			CC620073	3	0.683594	0.531856	0.419503	0.417428	0	0.46252
			CC520377	3	0.64	0.531856	0.38114	0.446522	0.555556	0.458655
			CC510355	3	0.609375	0.514233	0.47115	0.493937	0	0.493937
			CC510548	3	0.4224	0.475624	0.307138	0.425602	0	0.447082
			CC510551	3	0	0.475624	0.493937	0.422787	0.913495	0.328857
			CC520053	3	0	0.449532	0.328857	0.516373	0	0.39619
			CC520136	3	0	0.349636	0.357552	0.46252	0.147929	0.355992
			CC520552	3	0	0.330579	0.42291	0.439953	0.875433	0.38333
			CC520585	3	0	0	0.355992	0.307138	0.221453	0.417428
			CC520868	3	0	0	0.340147	0.41754	0	0.41754

## Sheet: Figure 4
Figure 4
											Group 1: Young individuals
			Participants	Group	participation_in_inferiortemporal L_TE/DTI	participation_in_supramarginal R_TE/DTI	participation_out_inferiortemporal L_TE/DTI	participation_out_supramarginal R_TE/DTI	VSTM score		Group 2: Old high individuals
			CC110045	1	0	0.321799	0.702479	0.601108	0.528265		Group 3: Old low individuals
			CC110087	1	0	0.568163	0.659722	0.626543	0.494082
			CC110098	1	0.940833	0.166352	0.84	0.732461	0.779385
			CC110126	1	0.166352	0	0.933878	0.913495	0.49838
			CC110174	1	0	0	0.284024	0	0.593732
			CC110319	1	0.221453	0.368179	0.64	0.290859	0.4522
			CC110411	1	0	0.9856	0.66482	0.84	0.36238
			CC112141	1	0	0	0.793388	0.395062	0.522652
			CC120065	1	0.395062	0.248889	0.531856	0.84	0.60476
			CC120120	1	0	0	0.997732	0.96	0.37626
			CC120166	1	0	0	0.595041	0.621302	0.43671
			CC120182	1	0.376731	0	0.932785	0.84	0.44547
			CC120208	1	0.968858	0	0.99723	0.852071	0.50969
			CC120218	1	0.7296	0	0.834019	0.972222	0.355272
			CC120276	1	0	0	0.382653	0.991736	0.466535
			CC120309	1	0.75	0.51	0.816327	0.56633	0.404413
			CC120313	1	0.265306	0.555556	0.966942	0.775623	0.377605
			CC120319	1	0	0.879017	0.609375	0.773243	0.372887
			CC120469	1	0	0.330579	0.415225	0.968858	0.478957
			CC120470	1	0.471074	0.994083	0.574669	0.888889	0.572682
			CC120727	1	0.395062	0	1	1	0.479255
			CC120764	1	1	0	1	0.137755	0.399603
			CC120795	1	0	0.531856	0.952741	1	0.547802
			CC121106	1	0	0.581315	0.514233	0.972222	0.483797
			CC121144	1	0.993056	0.555556	0.975069	0.84	0.521332
			CC121200	1	0	0.555556	0.471074	0.66482	0.575615
			CC121317	1	0	0.9775	0.888889	0.826389	0.443945
			CC121397	1	0.864266	0	0.864266	0.527344	0.409288
			CC121411	1	0.489796	0.878313	0.9375	0.626543	0.635768
			CC121428	1	0.83045	0.987654	0.888889	0.75	0.432708
			CC121479	1	0.221453	0	0.531856	0.946746	0.552063
			CC121795	1	0.621302	0.913495	0.5376	0.930748	0.48625
			CC122172	1	0.595041	0.91	0.979592	0.462222	0.614572
			CC122405	1	0.775623	0.888889	0.775623	0	0.443273
			CC122620	1	0.984375	0.395062	0.680529	0.979592	0.599873
			CC210250	1	0	0	0.66482	0.918367	0.504073
			CC210519	1	0.531856	0	0.9216	0.92562	0.483942
			CC212153	1	0.816327	0	0.991736	0.677867	0.518265
			CC220115	1	0	0.159722	0.691358	0.656361	0.5647
			CC220352	1	0.704217	0	0.91	0.968858	0.55777
			CC220519	1	0	0.241415	0.918367	0.626543	0.459462
			CC220526	1	0.5376	0.888889	0.799049	0.395062	0.46047
			CC221033	1	0.462222	0	0.802469	0.9375	0.672852
			CC221209	1	0.31758	0.741151	0.621302	0.691358	0.55265
			CC221373	1	1	0	0.984375	0.64	0.54293
			CC222555	1	0	0	0.852071	0	0.427783
			CC510086	2	0.99811	0.221453	0.99811	0	0.417428
			CC510163	2	0.972222	0.888889	0.984375	0.330579	0.439953
			CC510258	2	0.284024	0	0.75	0.609375	0.394842
			CC510342	2	0.991736	0.449532	0.968858	0.653979	0.584075
			CC510355	2	0.462222	0	0.265306	0.52071	0.47115
			CC510392	2	0.609375	0.84	0.462222	0.84	0.426028
			CC510395	2	0.83045	0	0.96	0.408284	0.39619
			CC510415	2	0.888889	0.875433	0.943311	0.52071	0.38333
			CC510433	2	0.4375	0.996914	0.972222	0.344671	0.420428
			CC510486	2	0.137755	0.930748	0.527344	0.83045	0.38666
			CC510548	2	0.99811	0.802469	0.52071	0.719723	0.307138
			CC510551	2	0.574669	0	0.903686	1	0.493937
			CC510648	2	0.330579	0.680529	0.453686	0.96	0.606725
			CC520002	2	0	0.531856	0.991736	0.725624	0.360393
			CC520011	2	0.581315	0.75	0.84	0.555556	0.536995
			CC520053	2	0	0.913495	0	0.4224	0.328857
			CC520065	2	0	0	0.64	0.75	0.46252
			CC520078	2	0	0	0.991736	0.62435	0.447082
			CC520097	2	0	0	0.802469	0.96	0.524965
			CC520134	2	0	0.994513	0.75	0.848765	0.511935
			CC520136	2	0	0.595041	0.344671	0.75	0.357552
			CC520147	2	0.166352	0.449532	0.603567	0.449532	0.516373
			CC520200	2	0.92562	0.64	0.995556	0.699272	0.437715
			CC520215	2	0.888889	0	0.888889	0.395062	0.45877
			CC520239	2	0.265306	0.972222	0.966942	1	0.429145
			CC520254	2	0.710059	0	0.991736	0	0.41754
			CC520279	2	0	0	0	0.330579	0.478085
			CC520377	2	0.888889	0.952741	0.64	0.581315	0.38114
			CC520390	2	0.555556	0.555556	0.710059	0.972222	0.458655
			CC520391	2	0.462222	0	0.609375	0.489796	0.422447
			CC520395	2	0.901224	0.979592	0.991736	0.92562	0.425602
			CC520424	2	0	0.64	0.96	0.816327	0.368443
			CC520503	2	0.370987	1	0.719723	0.888889	0.44381
			CC520552	2	0.872449	0.581315	0.949011	0.888889	0.42291
			CC520585	2	0	0.147929	0	0.274348	0.355992
			CC520607	2	0	0.816327	0.888889	0.475624	0.422787
			CC520624	2	1	0.8704	0.987654	0.826389	0.465562
			CC520745	2	0.395062	0.976331	0.489796	0.913495	0.59488
			CC520868	2	0	0	0	0.395062	0.340147
			CC610051	2	0.462222	0.471074	0.943311	0.659722	0.525785
			CC610071	2	0.915713	0.995556	0.555556	0.775623	0.462145
			CC620073	2	0.848765	0	0.555556	0.462222	0.419503
			CC620259	2	0	0.84	0.659722	0.92562	0.350615
			CC620262	2	0.680529	0	0.816327	0.888889	0.349782
			CC620479	2	0	0.972222	0.7975	0.994083	0.411055
			CC621184	2	0.913495	0.64	0.888889	0.793388	0.446522

## Sheet: Figure S2
Figure S2
													Group 1: Young individuals
													Group 2: Old high individuals
			Participants	Group	participation_inferiortemporal L_PLI/DTI	participation_supramarginal R_PLI/DTI	VSTM score group left temporal region_PLI/DTI	VSTM score group right parietal region_PLI/DTI					Group 3: Old low individuals
			CC110045	1	1	0.963018	0.528265	0.528265
			CC110087	1	0.986159	0.762656	0.494082	0.494082
			CC110098	1	0.816327	0.52071	0.779385	0.779385
			CC110126	1	0.976331	0.9856	0.49838	0.49838
			CC110174	1	0.83045	0.979592	0.593732	0.593732
			CC110319	1	0	0.978232	0.4522	0.4522
			CC110411	1	0.928019	0.940833	0.36238	0.36238
			CC112141	1	0.330579	0.99654	0.522652	0.522652
			CC120065	1	0.965706	0	0.60476	0.60476
			CC120120	1	0.862041	0.691358	0.37626	0.37626
			CC120166	1	0.899465	0	0.43671	0.43671
			CC120182	1	0.970273	0.5376	0.44547	0.44547
			CC120208	1	0.775623	0.517093	0.50969	0.50969
			CC120218	1	0.999343	0.888889	0.355272	0.355272
			CC120276	1	0.848765	0.793388	0.466535	0.466535
			CC120309	1	0.867769	0.996094	0.404413	0.404413
			CC120313	1	0.993056	0.621302	0.377605	0.377605
			CC120319	1	0	0.999748	0.372887	0.372887
			CC120469	1	0.979592	0.874089	0.478957	0.478957
			CC120470	1	0.928889	0.96	0.572682	0.572682
			CC120727	1	0.852071	0.75	0.479255	0.479255
			CC120764	1	0.489796	0.852071	0.399603	0.399603
			CC120795	1	0.952741	0.84	0.547802	0.547802
			CC121106	1	0.9856	0.888889	0.483797	0.483797
			CC121144	1	0.673469	0.9375	0.521332	0.521332
			CC121200	1	0.7296	0.96	0.575615	0.575615
			CC121317	1	0.9856	0.963719	0.443945	0.443945
			CC121397	1	0.998628	0.934559	0.409288	0.409288
			CC121411	1	0.568163	0.986686	0.635768	0.635768
			CC121428	1	0.987654	0.75	0.432708	0.432708
			CC121479	1	0.946746	0.816327	0.552063	0.552063
			CC121795	1	0.997934	0.96	0.48625	0.48625
			CC122172	1	0.952741	0.802469	0.614572	0.614572
			CC122405	1	0.775623	0.209877	0.443273	0.443273
			CC122620	1	0.680529	0.96	0.599873	0.599873
			CC210250	1	0.867769	0.905325	0.504073	0.504073
			CC210519	1	0.965706	0.589086	0.483942	0.483942
			CC212153	1	0.64	0.7975	0.518265	0.518265
			CC220115	1	0.248889	0.995133	0.5647	0.5647
			CC220352	1	0.982987	0.732461	0.55777	0.55777
			CC220519	1	0.872449	0.722992	0.459462	0.459462
			CC220526	1	1	0.782222	0.46047	0.46047
			CC221033	1	0.944637	0.83045	0.672852	0.672852
			CC221209	1	0.173554	1	0.55265	0.55265
			CC221373	1	0.966942	0.4375	0.54293	0.54293
			CC222555	1	0.991736	0	0.427783	0.427783
			CC510163	2	1	0.999405	0.439953	0.368443
			CC510433	2	1	0.999343	0.420428	0.525785
			CC520239	2	1	0.998959	0.429145	0.340147
			CC621184	2	1	0.99811	0.446522	0.59488
			CC510648	2	0.999343	0.995556	0.606725	0.360393
			CC610071	2	0.999343	0.995556	0.462145	0.45877
			CC620259	2	0.99927	0.995133	0.350615	0.39619
			CC520011	2	0.998628	0.994898	0.536995	0.536995
			CC520391	2	0.9984	0.994513	0.422447	0.447082
			CC520503	2	0.9984	0.994083	0.44381	0.38114
			CC510415	2	0.995556	0.991736	0.38333	0.44381
			CC520200	2	0.995556	0.984375	0.437715	0.584075
			CC520254	2	0.987654	0.983563	0.41754	0.47115
			CC520279	2	0.984375	0.982222	0.478085	0.419503
			CC520002	2	0.979592	0.981405	0.360393	0.355992
			CC520395	2	0.979592	0.975069	0.425602	0.38333
			CC520097	2	0.973985	0.966942	0.524965	0.357552
			CC520424	2	0.96	0.96	0.368443	0.462145
			CC510086	2	0.824142	0.857284	0.516373	0.42291
			CC510486	3	0.822715	0.84	0.38666	0.411055
			CC620262	3	0.816327	0.826389	0.349782	0.429145
			CC520134	3	0.793388	0.816327	0.511935	0.478085
			CC510392	3	0.789931	0.8064	0.426028	0.422447
			CC620479	3	0.762656	0.725624	0.411055	0.458655
			CC520078	3	0.75	0.719723	0.447082	0.349782
			CC510342	3	0.710059	0.715556	0.584075	0.350615
			CC520745	3	0.699272	0.659722	0.59488	0.420428
			CC520624	3	0.691358	0.555556	0.465562	0.524965
			CC620073	3	0.683594	0.531856	0.419503	0.417428
			CC520377	3	0.64	0.531856	0.38114	0.446522
			CC510355	3	0.609375	0.514233	0.47115	0.493937
			CC510548	3	0.4224	0.475624	0.307138	0.425602
			CC510551	3	0	0.475624	0.493937	0.422787
			CC520053	3	0	0.449532	0.328857	0.516373
			CC520136	3	0	0.349636	0.357552	0.46252
			CC520552	3	0	0.330579	0.42291	0.439953
			CC520585	3	0	0	0.355992	0.307138
			CC520868	3	0	0	0.340147	0.41754

## Sheet: Figure S3
Figure S3 a b c												Figure S3 d e
									Group 1: Young individuals
									Group 2: Old high individuals
			Participants	Group	participation_in_inferiortemporal L_TE/DTI	participation_out_inferiortemporal L_TE/DTI	VSTM_score_TE/DTI						Group	participation_in_inferiortemporal L_TE/DTI	VSTM_score_TE/DTI
			CC110045	1	0	0.702479	0.528265						1	0	0.528265
			CC110087	1	0	0.659722	0.494082						1	0.471074	0.494082
			CC110098	1	0.940833	0.84	0.779385						1	0.977043	0.779385
			CC110126	1	0.166352	0.933878	0.49838						1	1	0.49838
			CC110174	1	0	0.284024	0.593732						1	0	0.593732
			CC110319	1	0.221453	0.64	0.4522						1	0.64	0.4522
			CC110411	1	0	0.66482	0.36238						1	0	0.36238
			CC112141	1	0	0.793388	0.522652						1	0.710059	0.522652
			CC120065	1	0.395062	0.531856	0.60476						1	0.467495	0.60476
			CC120120	1	0	0.997732	0.37626						1	0.782222	0.37626
			CC120166	1	0	0.595041	0.43671						1	0.256837	0.43671
			CC120182	1	0.376731	0.932785	0.44547						1	0	0.44547
			CC120208	1	0.968858	0.99723	0.50969						1	0.9375	0.50969
			CC120218	1	0.7296	0.834019	0.355273						1	0.471074	0.355273
			CC120276	1	0	0.382653	0.466535						1	0.475624	0.466535
			CC120309	1	0.75	0.816327	0.404413						1	0.415225	0.404413
			CC120313	1	0.265306	0.966942	0.377605						1	0.802469	0.377605
			CC120319	1	0	0.609375	0.372888						1	0	0.372888
			CC120469	1	0	0.415225	0.478957						1	0.234375	0.478957
			CC120470	1	0.471074	0.574669	0.572682						1	0.471074	0.572682
			CC120727	1	0.395062	1	0.479255						1	0	0.479255
			CC120764	1	1	1	0.399603						1	0.9375	0.399603
			CC120795	1	0	0.952741	0.547802						1	0	0.547802
			CC121106	1	0	0.514233	0.483797						1	0	0.483797
			CC121144	1	0.993056	0.975069	0.521332						1	0.976331	0.521332
			CC121200	1	0	0.471074	0.575615						1	0.344671	0.575615
			CC121317	1	0	0.888889	0.443945						1	0	0.443945
			CC121397	1	0.864266	0.864266	0.409287						1	0.265306	0.409287
			CC121411	1	0.489796	0.9375	0.635767						1	0.96	0.635767
			CC121428	1	0.83045	0.888889	0.432708						1	0.970273	0.432708
			CC121479	1	0.221453	0.531856	0.552063						1	0.979592	0.552063
			CC121795	1	0.621302	0.5376	0.48625						1	0.621302	0.48625
			CC122172	1	0.595041	0.979592	0.614572						1	0.36	0.614572
			CC122405	1	0.775623	0.775623	0.443273						1	0.581315	0.443273
			CC122620	1	0.984375	0.680529	0.599873						1	0.36	0.599873
			CC210250	1	0	0.66482	0.504073						1	0.907372	0.504073
			CC210519	1	0.531856	0.9216	0.483943						1	0	0.483943
			CC212153	1	0.816327	0.991736	0.518265						1	1	0.518265
			CC220115	1	0	0.691358	0.5647						1	0.92562	0.5647
			CC220352	1	0.704217	0.91	0.55777						1	0.91	0.55777
			CC220519	1	0	0.918367	0.459462						1	0.96	0.459462
			CC220526	1	0.5376	0.799049	0.46047						1	0.5376	0.46047
			CC221033	1	0.462222	0.802469	0.672852						1	0.265306	0.672852
			CC221209	1	0.31758	0.621302	0.55265						1	0.621302	0.55265
			CC221373	1	1	0.984375	0.54293						1	0.710059	0.54293
			CC222555	1	0	0.852071	0.427783						1	0.991736	0.427783
			CC510086	2	0.99811	0.99811	0.417428						2	0.991736	0.422787
			CC510163	2	0.972222	0.984375	0.439953						2	0.864266	0.525785
			CC510258	2	0.284024	0.75	0.394842						2	0.856124	0.462145
			CC510342	2	0.991736	0.968858	0.584075						2	0.92562	0.420428
			CC510355	2	0.462222	0.265306	0.47115						2	0.966942	0.47115
			CC510392	2	0.609375	0.462222	0.426028						2	0	0.368443
			CC510395	2	0.83045	0.96	0.39619						2	0.732461	0.307138
			CC510415	2	0.888889	0.943311	0.38333						2	0.979592	0.360393
			CC510433	2	0.4375	0.972222	0.420428						2	0.555556	0.458655
			CC510486	2	0.137755	0.527344	0.38666						2	0.998811	0.536995
			CC510548	2	0.99811	0.52071	0.307138						2	0.75	0.394842
			CC510551	2	0.574669	0.903686	0.493937						2	0.975802	0.44381
			CC510648	2	0.330579	0.453686	0.606725						2	0.872449	0.42291
			CC520002	2	0	0.991736	0.360393						2	0.83045	0.39619
			CC520011	2	0.581315	0.84	0.536995						2	0.489796	0.511935
			CC520053	2	0	0	0.328857						2	0.99811	0.425602
			CC520065	2	0	0.64	0.46252						2	0.84	0.437715
			CC520078	2	0	0.991736	0.447082						2	0.99723	0.584075
			CC520097	2	0	0.802469	0.524965						2	0.816327	0.45877
			CC520134	2	0	0.75	0.511935						3	0.75	0.349782
			CC520136	2	0	0.344671	0.357552						3	0.221453	0.38114
			CC520147	2	0.166352	0.603567	0.516373						3	0.462222	0.422447
			CC520200	2	0.92562	0.995556	0.437715						3	0.872449	0.493937
			CC520215	2	0.888889	0.888889	0.45877						3	0.950617	0.439953
			CC520239	2	0.265306	0.966942	0.429145						3	0.683594	0.419503
			CC520254	2	0.710059	0.991736	0.41754						3	0.96	0.447082
			CC520279	2	0	0	0.478085						3	0.574669	0.350615
			CC520377	2	0.888889	0.64	0.38114						3	0.734619	0.38333
			CC520390	2	0.555556	0.710059	0.458655						3	0.453686	0.606725
			CC520391	2	0.462222	0.609375	0.422447						3	0.64	0.46252
			CC520395	2	0.901224	0.991736	0.425602						3	0.64	0.446522
			CC520424	2	0	0.96	0.368443						3	0.570749	0.59488
			CC520503	2	0.370987	0.719723	0.44381						3	0.344671	0.357552
			CC520552	2	0.872449	0.949011	0.42291						3	0.52071	0.516373
			CC520585	2	0	0	0.355992						3	0	0.478085
			CC520607	2	0	0.888889	0.422787						3	0	0.328857
			CC520624	2	1	0.987654	0.465562						3	0	0.355992
			CC520745	2	0.395062	0.489796	0.59488						3	0	0.340147
			CC520868	2	0	0	0.340147
			CC610051	2	0.462222	0.943311	0.525785
			CC610071	2	0.915713	0.555556	0.462145
			CC620073	2	0.848765	0.555556	0.419503
			CC620259	2	0	0.659722	0.350615
			CC620262	2	0.680529	0.816327	0.349782
			CC620479	2	0	0.7975	0.411055
			CC621184	2	0.913495	0.888889	0.446522

## Sheet: Figure S4
Figure S4
												Group 2: Old high individuals
			Participants	Group	DTI_inferiortemporal L	DTI_supramarginal R	PLV_inferiortemporal L	PLV_supramarginal R	TE_inferiortemporal L	TE_supramarginal R
			CC510086	2	6	27	6	9	0	4
			CC510163	2	13	18	13	19	2	0
			CC510258	2	20	13	20	16	11	5
			CC510342	2	14	17	13	15	2	8
			CC510355	2	13	14	12	8	2	16
			CC510392	2	6	9	5	8	0	2
			CC510395	2	22	18	18	20	24	5
			CC510415	2	12	23	15	3	0	0
			CC510433	2	20	8	16	5	4	0
			CC510486	2	14	22	18	17	3	0
			CC510548	2	12	15	9	11	1	5
			CC510551	2	26	22	19	3	3	12
			CC510648	2	19	12	26	8	9	7
			CC520002	2	12	16	18	1	5	1
			CC520011	2	6	32	4	11	0	0
			CC520053	2	12	25	8	5	23	0
			CC520065	2	7	14	11	9	4	9
			CC520078	2	27	7	16	9	1	3
			CC520097	2	10	5	17	1	3	1
			CC520134	2	15	10	7	6	54	10
			CC520136	2	16	7	7	7	8	5
			CC520147	2	13	19	5	6	2	3
			CC520200	2	19	24	7	14	4	6
			CC520215	2	7	20	20	13	5	5
			CC520239	2	25	7	8	4	11	3
			CC520254	2	6	16	19	11	0	4
			CC520279	2	19	13	6	7	0	0
			CC520377	2	8	10	27	4	4	5
			CC520390	2	20	11	5	22	2	15
			CC520391	2	4	19	1	11	0	17
			CC520395	2	12	4	3	3	22	3
			CC520424	2	24	14	5	17	3	3
			CC520503	2	19	8	3	12	0	0
			CC520552	2	22	16	2	9	1	3
			CC520585	2	14	7	1	3	0	5
			CC520607	2	0	25	14	18	1	10
			CC520624	2	0	25	3	19	1	29
			CC520745	2	0	3	17	6	9	0

## Sheet: Figure S5
Figure S5
												Group 1: Young individuals
			Participants	Group	DTI_inferiortemporal L	DTI_supramarginal R	PLV_inferiortemporal L	PLV_supramarginal R	TE_inferiortemporal L	TE_supramarginal R		Group 2: Old high individuals
			CC110045	1	17	31	14	15	0	3		Group 3: Old low individuals
			CC110087	1	19	29	12	9	0	6
			CC110098	1	14	22	4	7	23	1
			CC110126	1	22	11	23	7	1	0
			CC110174	1	12	4	3	0	0	0
			CC110319	1	16	35	18	3	1	4
			CC110411	1	15	14	8	11	0	11
			CC112141	1	3	32	7	18	0	0
			CC120065	1	32	14	8	1	4	1
			CC120120	1	11	4	35	0	0	0
			CC120166	1	27	21	22	4	0	0
			CC120182	1	17	21	19	3	2	0
			CC120208	1	10	9	6	9	7	0
			CC120218	1	19	5	17	16	6	0
			CC120276	1	25	6	15	10	0	0
			CC120309	1	15	34	6	15	5	6
			CC120313	1	13	5	12	15	1	1
			CC120319	1	13	31	14	20	0	15
			CC120469	1	30	10	7	4	0	1
			CC120470	1	19	6	18	7	3	7
			CC120727	1	8	4	16	5	1	0
			CC120764	1	3	27	3	0	3	0
			CC120795	1	14	3	12	0	0	16
			CC121106	1	28	14	9	11	0	3
			CC121144	1	11	3	12	18	13	15
			CC121200	1	19	15	10	12	0	3
			CC121317	1	14	17	21	20	0	23
			CC121397	1	13	27	2	16	6	0
			CC121411	1	6	29	11	13	1	14
			CC121428	1	12	15	30	5	5	12
			CC121479	1	16	5	16	7	1	0
			CC121795	1	21	12	27	0	5	22
			CC122172	1	9	13	7	5	2	7
			CC122405	1	14	2	5	8	5	1
			CC122620	1	18	3	8	10	14	24
			CC210250	1	15	9	7	10	0	0
			CC210519	1	16	7	19	13	3	0
			CC212153	1	5	29	6	27	2	0
			CC220115	1	14	23	12	6	0	1
			CC220352	1	13	7	6	23	44	0
			CC220519	1	9	29	11	9	0	2
			CC220526	1	21	16	27	1	4	8
			CC221033	1	13	10	12	1	2	0
			CC221209	1	21	14	11	13	2	43
			CC221373	1	9	2	17	20	9	0
			CC222555	1	18	0	18	9	0	26
			CC510086	2	6	27	6	9	0	4
			CC510163	2	13	18	13	19	2	0
			CC510258	2	20	13	20	16	11	5
			CC510342	2	14	17	13	15	2	8
			CC510355	2	13	14	12	8	2	16
			CC510392	2	6	9	5	8	0	2
			CC510395	2	22	18	18	20	24	5
			CC510415	2	12	23	15	3	0	0
			CC510433	2	20	8	16	5	4	0
			CC510486	2	14	22	18	17	3	0
			CC510548	2	12	15	9	11	1	5
			CC510551	2	26	22	19	3	3	12
			CC510648	2	19	12	26	8	9	7
			CC520002	2	12	16	18	1	5	1
			CC520011	2	6	32	4	11	0	0
			CC520053	2	12	25	8	5	23	0
			CC520065	2	7	14	11	9	4	9
			CC520078	2	27	7	16	9	1	3
			CC520097	2	10	5	17	1	3	1
			CC520134	3	15	10	7	6	54	10
			CC520136	3	16	7	7	7	8	5
			CC520147	3	13	19	5	6	2	3
			CC520200	3	19	24	7	14	4	6
			CC520215	3	7	20	20	13	5	5
			CC520239	3	25	7	8	4	11	3
			CC520254	3	6	16	19	11	0	4
			CC520279	3	19	13	6	7	0	0
			CC520377	3	8	10	27	4	4	5
			CC520390	3	20	11	5	22	2	15
			CC520391	3	4	19	1	11	0	17
			CC520395	3	12	4	3	3	22	3
			CC520424	3	24	14	5	17	3	3
			CC520503	3	19	8	3	12	0	0
			CC520552	3	22	16	2	9	1	3
			CC520585	3	14	7	1	3	0	5
			CC520607	3	0	25	14	18	1	10
			CC520624	3	0	25	3	19	1	29
			CC520745	3	0	3	17	6	9	0

## Sheet: Figure S6
Figure S6
									Group 1: Young individuals
									Group 2: Old individuals
			Participants	Group	DTI	PLV_alpha
			CC110045	1	0.528422	0.238979
			CC110087	1	0.509112	0.212004
			CC110098	1	0.505307	0.308437
			CC110126	1	0.524988	0.293663
			CC110174	1	0.531217	0.327455
			CC110319	1	0.533881	0.277447
			CC110411	1	0.532074	0.302743
			CC112141	1	0.518989	0.262644
			CC120065	1	0.558985	0.259365
			CC120120	1	0.534863	0.244831
			CC120166	1	0.540371	0.205125
			CC120182	1	0.523972	0.339839
			CC120208	1	0.515043	0.211171
			CC120218	1	0.519524	0.201176
			CC120276	1	0.525009	0.211135
			CC120309	1	0.518973	0.23428
			CC120313	1	0.539548	0.235551
			CC120319	1	0.51872	0.368988
			CC120469	1	0.508753	0.231155
			CC120470	1	0.521256	0.20091
			CC120727	1	0.518422	0.211777
			CC120764	1	0.527603	0.356401
			CC120795	1	0.523086	0.273868
			CC121106	1	0.518802	0.213425
			CC121144	1	0.519819	0.276382
			CC121200	1	0.510946	0.205208
			CC121317	1	0.529769	0.209209
			CC121397	1	0.517067	0.300674
			CC121411	1	0.549807	0.205529
			CC121428	1	0.517661	0.303275
			CC121479	1	0.524062	0.263969
			CC121795	1	0.531479	0.723008
			CC122172	1	0.536604	0.254563
			CC122405	1	0.54316	0.221983
			CC122620	1	0.520662	0.270459
			CC210250	1	0.539834	0.230896
			CC210519	1	0.52435	0.213372
			CC212153	1	0.527372	0.244239
			CC220115	1	0.547619	0.260162
			CC220352	1	0.519431	0.236538
			CC220519	1	0.526566	0.243676
			CC220526	1	0.506754	0.388187
			CC221033	1	0.537499	0.217062
			CC221209	1	0.53697	0.23414
			CC221373	1	0.524539	0.281228
			CC222555	1	0.534908	0.197753
			CC510086	2	0.515043	0.203313
			CC510163	2	0.50128	0.204952
			CC510258	2	0.521569	0.218309
			CC510342	2	0.50446	0.208753
			CC510355	2	0.545917	0.229308
			CC510392	2	0.509846	0.247462
			CC510395	2	0.524273	0.263593
			CC510415	2	0.494129	0.551975
			CC510433	2	0.508796	0.188886
			CC510486	2	0.516693	0.176486
			CC510548	2	0.516915	0.315526
			CC510551	2	0.527629	0.281648
			CC510648	2	0.520224	0.27072
			CC520002	2	0.51636	0.18788
			CC520011	2	0.518686	0.166635
			CC520053	2	0.524899	0.25176
			CC520065	2	0.522696	0.272712
			CC520078	2	0.527561	0.193716
			CC520097	2	0.531355	0.215322
			CC520134	2	0.521237	0.233274
			CC520136	2	0.502111	0.269871
			CC520147	2	0.526446	0.27114
			CC520200	2	0.512476	0.228693
			CC520215	2	0.5087	0.208086
			CC520239	2	0.511117	0.207477
			CC520254	2	0.538337	0.185168
			CC520279	2	0.475362	0.218806
			CC520377	2	0.523636	0.308804
			CC520390	2	0.499676	0.19925
			CC520391	2	0.513671	0.273292
			CC520395	2	0.533746	0.293693
			CC520424	2	0.530675	0.277951
			CC520503	2	0.528254	0.240547
			CC520552	2	0.520807	0.219605
			CC520585	2	0.55229	0.213056
			CC520607	2	0.534137	0.183175
			CC520624	2	0.507835	0.302106
			CC520745	2	0.501213	0.277896
			CC520868	2	0.518763	0.239069
			CC610051	2	0.527699	0.198949
			CC610071	2	0.513224	0.226497
			CC620073	2	0.517137	0.194707
			CC620259	2	0.516828	0.248226
			CC620262	2	0.502717	0.187496
			CC620479	2	0.541439	0.208363
			CC621184	2	0.501701	0.188679
